# Supplementary material for: In Vitro Analysis of Cytotoxic Activities of Monotheca buxifolia Targeting WNT/β-Catenin Genes in Breast Cancer Cells
Source: Plants (Basel). 2023 Mar 2;12(5):1147. doi: 10.3390/plants12051147 (PMC10005423; doi:10.3390/plants12051147)
Supplement: Supplementary file 1 [file plants-12-01147-s001.zip]

Archive with 1 entries (1 files):
- plants-2233619-supplementary.pdf
